# Supplementary material for: Deciphering Cowpea Resistance to Potyvirus: Assessment of eIF4E Gene Mutations and Their Impact on the eIF4E-VPg Protein Interaction
Source: Viruses. 2025 Jul 28;17(8):1050. doi: 10.3390/v17081050 (PMC12390716; doi:10.3390/v17081050)
Supplement: Supplementary file 1 [file viruses-17-01050-s001.zip]

Archive with 2 entries (2 files):
- supplementary_images.pdf
- supplementary_tables.pdf
